# Supplementary material for: Circulating Cell-Free DNA Profiling Predicts the Therapeutic Outcome in Advanced Hepatocellular Carcinoma Patients Treated with Combination Immunotherapy
Source: Cancers (Basel). 2022 Jul 11;14(14):3367. doi: 10.3390/cancers14143367 (PMC9320668; doi:10.3390/cancers14143367)
Supplement: Supplementary file 1 [file cancers-14-03367-s001.zip]

Archive with 1 entries (1 files):
- cancers-1806479-supplementary.pdf
